# Supplementary material for: Effect of Lipopolysaccharides (LPS) and Lipoteichoic Acid (LTA) on the Inflammatory Response in Rumen Epithelial Cells (REC) and the Impact of LPS on Claw Explants
Source: Animals (Basel). 2021 Jul 9;11(7):2058. doi: 10.3390/ani11072058 (PMC8300308; doi:10.3390/ani11072058)
Supplement: Supplementary file 1 [file animals-11-02058-s001.zip]

Archive with 1 entries (1 files):
- animals-1248896-supplementary.pdf
